# Supplementary material for: Work-Related Stressors and Their Perceived Impact on Veterinary Work and Personal Life: A Multi-Country European Study
Source: Vet Sci. 2026 Jun 15;13(6):583. doi: 10.3390/vetsci13060583 (PMC13308442; doi:10.3390/vetsci13060583)
Supplement: Supplementary file 1 [file vetsci-13-00583-s001.zip]

Archive with 1 entries (1 files):
- vetsci-4370239-supplementary.pdf
